# Supplementary material for: Phenotype profiling of white-nose syndrome pathogen Pseudogymnoascus destructans and closely-related Pseudogymnoascus pannorum reveals metabolic differences underlying fungal lifestyles
Source: F1000Res. 2018 Jul 17;7:665. Originally published 2018 May 25. [Version 2] doi: 10.12688/f1000research.15067.2 (PMC6039956; doi:10.12688/f1000research.15067.2)
Supplement: Excel sheets with OD 600 values for all Biolog plates tested in this study [file f1000research-7-17010-s0000.tgz]

Archive with 1 entries (1 files):
- 96a206fc-bdb6-4143-8cbe-479179840b86_Data.zip
